# Supplementary material for: A Chinese White Pear (Pyrus bretschneideri) BZR Gene PbBZR1 Act as a Transcriptional Repressor of Lignin Biosynthetic Genes in Fruits
Source: Front Plant Sci. 2020 Jul 15;11:1087. doi: 10.3389/fpls.2020.01087 (PMC7379032; doi:10.3389/fpls.2020.01087)
Supplement: Table S1 — The detailed information of BZR family members in five Rosaceae genomes. The gene IDs of P. bretschneideri, P. communis, P. mume, P. persica and F. vesca are found in the GigaDB, GDR, PGDD, Phytozome, and JGI, respectively. [file Table_1.xlsx]

## Sheet: Sheet1
Table S1. The detailed information of BZR family members in five Rosaceae genomes.
Species	Gene ID	Chr	5'	3'
Strawberry (Fragaria vesca)
	gene15105	Fv2	22118736	22120487
	gene19324	Fv7	3336025	3340249
	gene27313	Fv3	24301823	24310005
	gene27696	Fv5	13765737	13770365
	gene28944	Fv3	6122894	6123463
	gene29525	unanchored	5121218	5122701
Chinese pear (Pyrus bretschneideri)
	Pbr000539.1	Pb5	24682448	24686119
	Pbr005006.1	Pb1241.0	24017	26586
	Pbr006182.1	Pb8	15643093	15644156
	Pbr006791.1	Pb6	18675901	18682155
	Pbr016089.1	Pb10	3262244	3265553
	Pbr017252.1	Pb15	19962438	19964649
	Pbr020081.1	Pb15	4912177	4913201
	Pbr022869.1	Pb2	15084430	15087076
	Pbr024193.1	Pb3	7445816	7448573
	Pbr031777.3	Pb566.0	254224	258456
	Pbr035288.1	Pb11	2498649	2499231
	Pbr036710.1	Pb11	2960714	2963223
	Pbr037483.1	Pb10	3103592	3104388
Chinese plume (Prunus mume)
	Pm005785	Pm2	13001707	13002739
	Pm010170	Pm3	2990270	2993028
	Pm010513	Pm3	4901493	4902131
	Pm011287	Pm3	10146160	10149146
	Pm018151	Pm5	16510238	16515084
	Pm018690	Pm5	20042097	20042695
	Pm022969	Pm7	896323	902215
	Pm026571	Pm8	10588268	10589900
Peach (Prunus persica)
	ppa002199m	Pp2	18142430	18147320
	ppa008637m	Pp4	9080908	9084244
	ppa008675m	Pp4	3313373	3316798
	ppa008842m	Pp7	16505440	16507495
	ppa009388m	Pp1	33437389	33438930
	ppa019231m	Pp5	1446974	1452330
	ppa020974m	Pp4	4472916	4473551
	ppa025998m	Pp3	6975863	6977377
European pear (Pyrus communis)
	PCP025025.1	chr5	8807565	8810850
	PCP026168.1	chr10	15687858	15690738
	PCP020988.1	chr15	18844077	18845785
	PCP040289.1	scaffold02548_v1.0	14524	16247
	PCP007196.1	chr17	5696919	5699871
	PCP005421.1	chr13	1242793	1245531
	PCP024976.1	chr8	2318202	2319221
	PCP013276.1	chr15	3040265	3060994
	PCP003881.1	chr6	2159537	2167032
	PCP026720.1	chr7	9507346	9513495
	PCP009219.1	scaffold01646_v1.0	66496	71127
	PCP005464.1	chr10	15259547	15260172
