# Supplementary material for: A Chinese White Pear (Pyrus bretschneideri) BZR Gene PbBZR1 Act as a Transcriptional Repressor of Lignin Biosynthetic Genes in Fruits
Source: Front Plant Sci. 2020 Jul 15;11:1087. doi: 10.3389/fpls.2020.01087 (PMC7379032; doi:10.3389/fpls.2020.01087)
Supplement: Table S2 — The large scale duplication events of BZR family five Rosaceae genomes. A large scale duplication event was defined as a region where three or more conserved homologs were located within ten genes upstream and downstream between genomes. [file Table_2.xlsx]

## Sheet: Sheet1
No.	Gene1	Gene2	Number of conserved flanking protein-coding genes
1	Pbr020081.1	Pbr006182.1	15
2	Pbr000539.1	Pbr016089.1	13
3	Pbr017252.1	Pbr022869.1	8
4	Pbr024193.1	Pbr035288.1	5
5	Pbr024193.1	Pbr036710.1	4
6	Pbr020081.1	Pbr022869.1	4
7	Pbr017252.1	Pbr005006.1	4
8	Pbr006182.1	Pbr022869.1	4
9	Pbr000539.1	Pbr036710.1	3
10	PCP025025.1	PCP026168.1	11
11	PCP024976.1	PCP013276.1	8
12	PCP026720.1	PCP009219.1	4
13	PCP020988.1	PCP040289.1	3
14	Pbr037483.1	PCP005464.1	8
15	PCP020988.1	Pbr017252.1	8
16	Pbr000539.1	Pbr016089.1	7
17	gene29525	PCP020988.1	6
18	Pm005785	ppa009388m	6
19	gene15105	ppa009388m	6
20	Pbr000539.1	ppa008675m	6
21	ppa008675m	Pbr016089.1	6
22	gene29525	ppa009388m	5
23	gene29525	Pbr017252.1	5
24	Pm005785	gene15105	5
25	ppa008842m	Pm026571	5
26	ppa008842m	Pbr017252.1	5
27	Pm026571	Pbr017252.1	5
28	Pbr031777.3	PCP009219.1	5
29	Pm010170	PCP025025.1	4
30	Pm010170	Pbr000539.1	4
31	Pm010170	ppa008675m	4
32	Pm010170	Pbr016089.1	4
33	gene29525	ppa008842m	4
34	gene29525	Pm026571	4
35	ppa002199m	gene19324	4
36	ppa002199m	Pm018151	4
37	ppa009388m	PCP020988.1	4
38	gene19324	Pm018151	4
39	PCP026720.1	Pbr031777.3	4
40	ppa008842m	PCP020988.1	4
41	PCP025025.1	Pbr000539.1	4
42	PCP025025.1	ppa008675m	4
43	PCP025025.1	Pbr016089.1	4
44	ppa020974m	Pbr037483.1	4
45	ppa020974m	PCP005464.1	4
46	ppa008637m	PCP007196.1	4
47	Pm026571	PCP020988.1	4
48	Pbr017252.1	Pbr005006.1	4
49	Pm010513	ppa020974m	3
50	Pm010513	Pbr037483.1	3
51	Pm010513	PCP005464.1	3
52	gene28944	Pbr037483.1	3
53	gene28944	PCP005464.1	3
54	gene29525	gene15105	3
55	gene29525	Pbr005006.1	3
56	gene29525	PCP040289.1	3
57	Pm005785	PCP024976.1	3
58	Pm005785	Pbr006182.1	3
59	gene15105	PCP024976.1	3
60	gene15105	Pbr006182.1	3
61	gene15105	Pbr017252.1	3
62	ppa009388m	PCP024976.1	3
63	ppa009388m	Pbr006182.1	3
64	ppa009388m	Pbr017252.1	3
65	gene27696	Pbr035288.1	3
66	ppa008637m	PCP005421.1	3
67	PCP024976.1	Pbr006182.1	3
68	Pm026571	PCP040289.1	3
69	Pbr035288.1	Pbr036710.1	3
70	PCP005421.1	PCP007196.1	3
71	Pbr005006.1	PCP040289.1	3
