# Supplementary material for: A Chinese White Pear (Pyrus bretschneideri) BZR Gene PbBZR1 Act as a Transcriptional Repressor of Lignin Biosynthetic Genes in Fruits
Source: Front Plant Sci. 2020 Jul 15;11:1087. doi: 10.3389/fpls.2020.01087 (PMC7379032; doi:10.3389/fpls.2020.01087)
Supplement: Table S3 — Ka/Ks analysis of BZR gene pairs in five Rosaceae genomes. The DnaSP software was used to calculate the Ka, Ks, and Ka/Ks. [file Table_3.xlsx]

## Sheet: Sheet1
No.	Gene1	Gene2	Ks	Ka	Ka/Ks
1	Pbr037483.1	PCP005464.1	0.0326	0.0107	0.328221
2	Pbr031777.3	PCP009219.1	0.0216	0.0244	1.12963
3	Pbr017252.1	PCP020988.1	0.0129	0	0
4	Pbr006182.1	PCP024976.1	0.0227	0.0015	0.0660793
5	Pbr000539.1	PCP025025.1	0.0327	0.0013	0.0397554
6	Pbr016089.1	PCP025025.1	0.2179	0.0177	0.0812299
7	Pbr031777.3	PCP026720.1	0.1443	0.0535	0.370755
8	Pbr005006.1	PCP040289.1	0.0129	0.0056	0.434109
9	Pbr000539.1	ppa008675m	0.3595	0.0167	0.0464534
10	Pbr016089.1	ppa008675m	0.3697	0.0294	0.0795239
11	Pbr017252.1	ppa008842m	0.269	0.0245	0.0910781
12	Pbr006182.1	ppa009388m	0.6216	0.1294	0.208172
13	Pbr017252.1	ppa009388m	1.3426	0.2548	0.189781
14	Pbr037483.1	ppa020974m	0.5643	0.1397	0.247563
15	Pbr006182.1	gene15105	1.297	0.2001	0.154279
16	Pbr017252.1	gene15105	1.7146	0.2324	0.135542
17	Pbr035288.1	gene27696	NA	0.5359	NA
18	Pbr037483.1	gene28944	0.8102	0.1639	0.202296
19	Pbr017252.1	gene29525	0.4692	0.0445	0.0948423
20	Pbr005006.1	gene29525	0.4692	0.0446	0.0950554
21	Pbr006182.1	Pm005785	0.6132	0.1273	0.207599
22	Pbr000539.1	Pm010170	0.3795	0.0168	0.0442688
23	Pbr016089.1	Pm010170	0.3831	0.0295	0.0770034
24	Pbr037483.1	Pm010513	0.5926	0.1323	0.223253
25	Pbr017252.1	Pm026571	0.2766	0.0257	0.092914
26	PCP024976.1	gene15105	1.1878	0.1356	0.114161
27	PCP005464.1	gene28944	0.9132	0.1781	0.195028
28	PCP020988.1	gene29525	0.4772	0.0489	0.102473
29	PCP040289.1	gene29525	0.5124	0.0497	0.0969945
30	PCP024976.1	Pm005785	0.5338	0.0639	0.119708
31	PCP025025.1	Pm010170	0.3944	0.0182	0.046146
32	PCP005464.1	Pm010513	0.5734	0.1411	0.246076
33	PCP020988.1	Pm026571	0.2831	0.0257	0.0907806
34	PCP040289.1	Pm026571	0.2889	0.0314	0.108688
35	PCP005421.1	ppa008637m	0.315	0.0474	0.150476
36	PCP007196.1	ppa008637m	0.2801	0.0488	0.174223
37	PCP025025.1	ppa008675m	0.3727	0.0181	0.0485645
38	PCP020988.1	ppa008842m	0.2754	0.0245	0.0889615
39	PCP020988.1	ppa009388m	1.4049	0.2547	0.181294
40	PCP024976.1	ppa009388m	0.5385	0.0664	0.123305
41	PCP005464.1	ppa020974m	0.582	0.1487	0.255498
42	gene15105	ppa009388m	0.8286	0.1199	0.144702
43	gene29525	ppa008842m	0.384	0.0427	0.111198
44	gene29525	ppa009388m	1.3364	0.2586	0.193505
45	gene19324	ppa002199m	0.3582	0.0795	0.221943
46	gene19324	Pm018151	0.3672	0.0796	0.216776
47	gene29525	Pm026571	0.3706	0.0427	0.115219
48	gene15105	Pm005785	0.8216	0.1226	0.149221
49	Pm005785	ppa009388m	0.0231	0.0045	0.194805
50	Pm010170	ppa008675m	0.0385	0	0
51	Pm010513	ppa020974m	0.0638	0.0276	0.432602
52	Pm018151	ppa002199m	0.0273	0.0056	0.205128
53	Pm026571	ppa008842m	0.0349	0.0042	0.120344
54	Pbr020081.1	Pbr006182.1	0.2691	0.0984	0.365663
55	Pbr000539.1	Pbr016089.1	0.218	0.0163	0.0747706
56	Pbr017252.1	Pbr022869.1	0.1618	0.0171	0.105686
57	Pbr024193.1	Pbr035288.1	0.4869	0.1213	0.249127
58	Pbr024193.1	Pbr036710.1	0.1616	0.0504	0.311881
59	Pbr020081.1	Pbr022869.1	1.6293	0.2734	0.167802
60	Pbr017252.1	Pbr005006.1	0.1562	0.0142	0.0909091
61	Pbr006182.1	Pbr022869.1	2.7585	0.3698	0.134058
62	Pbr000539.1	Pbr036710.1	1.2935	0.1835	0.141863
63	PCP025025.1	PCP026168.1	0.2288	0.0163	0.0712413
64	PCP024976.1	PCP013276.1	0.2792	0.0709	0.25394
65	PCP026720.1	PCP009219.1	0.1758	0.0657	0.37372
66	PCP020988.1	PCP040289.1	0.1672	0.0171	0.102273
