# Supplementary material for: A Chinese White Pear (Pyrus bretschneideri) BZR Gene PbBZR1 Act as a Transcriptional Repressor of Lignin Biosynthetic Genes in Fruits
Source: Front Plant Sci. 2020 Jul 15;11:1087. doi: 10.3389/fpls.2020.01087 (PMC7379032; doi:10.3389/fpls.2020.01087)
Supplement: Table S4 — Primers in this study. The Primer-BLAST was used to design gene-specific primers for cloning and qRT-PCR. [file Table_4.xlsx]

## Sheet: Sheet1
Table S1.Primers in this study
Primer name	Sequence (5'-3')
PbBZR1-F	ATGACAGGCGGTGGTTCATC
PbBZR1-R	ATGGTTCTTCCCATTGCCAAGT
PbBZR2-F	ATGACGTCGGATGGGGCAAC
PbBZR2-R	AATCCGAGCCTTACCATTTCC
PbBZR3-F	ATGGACGTGATGGGTGGATC
PbBZR3-R	ATCGACTTCGGTTACGCTTCG
pTRV2PbBZR1-F	GTAAGGTTACCGAATTCTCTAGACCATTGCTGCTAAGATAT
pTRV2PbBZR1-R	TGAGCTCGGTACCGGATCCCCATGGGCTTTGTTGAATAGAGGA
pTRV2PbBZR2-F	GTAAGGTTACCGAATTCTCTAGACAGGGCAACTTCAACTTG
pTRV2PbBZR2-R	TGAGCTCGGTACCGGATCCCCATGGAGGACTGACTTGGTAGGA
pTRV2PbBZR3-F	GTAAGGTTACCGAATTCTCTAGAAAAGCGAATTTGTATCAT
pTRV2PbBZR3-R	TGAGCTCGGTACCGGATCCCCATGGATCATCAGAACATAGGAT
LUC_proPbHCT6-F	CCCAAGCTTAGGCTAGTAATCGGTTGACAAT
LUC_proPbHCT6-R	TCCCCCGGGGCTGATAACATCCTGGTAATGG
LUC_proPbCSE9-F	CCCAAGCTTTGGACGTAGTTCTACTACAACA
LUC_proPbCSE9-R	TCCCCCGGGGGCGGATGTGGAGGAAGTA
LUC_proPbCCoAOMT1-F	CCCAAGCTTTTCGCATTAGTGACACGATACG
LUC_proPbCCoAOMT1-R	TCCCCCGGGCGGATGGTTGGTTGGACCT
LUC_proPbCOMT3-F	CCCAAGCTTTGGAGAAGGCATAATTGGTGTC
LUC_proPbCOMT3-R	CGGGATCCGGTGTTGGTGTTGATGGAGAG
LUC_proPbCCR20-F	CCCAAGCTTGGAATTTGCCTACACCGTTCA
LUC_proPbCCR20-R	CGGGATCCAGCCCACCAGACTCACCTA
pcambiaPbBZR1-F	GAACACGGGGGACTCTTGACCATGGATGACAGGCGGTGGTTCATC
pcambiaPbBZR1-R	TGAAAAGTTCTTCTCCTTTACTAGTATGGTTCTTCCCATTGCCAAGT
pcambiaPbBZR2-F	GAACACGGGGGACTCTTGACCATGGATGACGTCGGATGGGGCAAC
pcambiaPbBZR2-R	TGAAAAGTTCTTCTCCTTTACTAGTAATCCGAGCCTTACCATTTCC
pcambiaPbBZR3-F	GAACACGGGGGACTCTTGACCATGGATGGACGTGATGGGTGGATC
pcambiaPbBZR3-R	TGAAAAGTTCTTCTCCTTTACTAGTATCGACTTCGGTTACGCTTCG
qRT-PCRPbBZR1-F	GCCATTGCTGCTAAGATA
qRT-PCRPbBZR1-R	AAGACCTCGTTGTTATCAC
qRT-PCRPbBZR2-F	AATGTGACGAGTCCGATA
qRT-PCRPbBZR2-R	GACAGAGAAGGAGCAAATC
qRT-PCRPbBZR3-F	CATTGTCTACAGCACTGAA
qRT-PCRPbBZR3-R	CTAACCGAACCCAAACTC
